# Supplementary material for: Zinc- and Copper-Loaded Nanosponges from Cellulose Nanofibers Hydrogels: New Heterogeneous Catalysts for the Synthesis of Aromatic Acetals
Source: Gels. 2022 Jan 12;8(1):54. doi: 10.3390/gels8010054 (PMC8774417; doi:10.3390/gels8010054)
Supplement: Supplementary file 1 [file gels-08-00054-s001.zip]

Archive with 1 entries (1 files):
- gels-1545120-supplementary.pdf
